# Supplementary material for: Large-scale gene expression analysis reveals robust gene signatures for prognosis prediction in lung adenocarcinoma
Source: PeerJ. 2019 Jun 3;7:e6980. doi: 10.7717/peerj.6980 (PMC6553445; doi:10.7717/peerj.6980)
Supplement: Supplemental Information 1 [file peerj-07-6980-s001.txt]

os.data=function(id)
{
  test=get(paste("LUAD.sample.test",id,sep=""))
  sample.info=get(paste("dataset",id,".clinical",sep=""))
  if(id==1)
  {
    sample.info=sample.info[,test]
    start=gsub("surgery date: ","",sample.info[5,])
    end=gsub("vital date: ","",sample.info[8,])
    os=as.numeric(as.Date(end)-as.Date(start))/30 # day
    status=as.numeric(gsub("dead: ","",sample.info[9,]))
  }else if( id==2)
  {
    sample.info=sample.info[test,]
    os=as.numeric(sample.info[,"Characteristics.overall.survival"])
    status=ifelse(sample.info[,"Characteristics.organism.status"]=="dead at endpoint",1,0)
  }else if(id==3)
  {
    sample.info=sample.info[test,]
    os=as.numeric(gsub("months_to_last_contact_or_death: ","",sample.info[,"characteristics_ch1.11"]))
    status=ifelse(sample.info[,"characteristics_ch1.4"]=="vital_status: Dead",1,0)
  }else if(id==4)
  {
    sample.info=sample.info[test,]
    os=as.numeric(sample.info[,"OS.time"])/30 # day
    status=as.numeric(sample.info[,"OS"])
  }else if(id==5)
  {
    sample.info=sample.info[test,]
    os=as.numeric(gsub("days to determined death status: ","",sample.info[,"characteristics_ch1.1"]))
    status=ifelse(sample.info[,"characteristics_ch1"]=="dead: yes",1,0)
  }else if(id==6)
  {
    sample.info=sample.info[test,]
    os=as.numeric(sample.info[,"OS_Time"])
    status=as.numeric(sample.info[,"OS_Status"])
  }
  list(os,status)
    
  
}

survival.p1=apply(dataset1.gene.expr.fpkm[total.overlap.genes,LUAD.sample.test1],1,function(x){
  os=Surv(os.data(1)[[1]],os.data(1)[[2]])
  x=as.character(ifelse(x>median(x),1,-1))
  if(length(unique(x))==1)
  {
    p=1
  }else
  {
    p=1-pchisq(survdiff(os~x)$chisq,1)
  }
  p
})
survival.p2=apply(dataset2.gene.expr[total.overlap.genes,LUAD.sample.test2],1,function(x){
  os=Surv(os.data(2)[[1]],os.data(2)[[2]])
  x=as.character(ifelse(x>median(x),1,-1))
  if(length(unique(x))==1)
  {
    p=1
  }else
  {
    p=1-pchisq(survdiff(os~x)$chisq,1)
  }
  p
})
survival.p3=apply(dataset3.gene.expr[total.overlap.genes,LUAD.sample.test3],1,function(x){
  os=Surv(os.data(3)[[1]],os.data(3)[[2]])
  x=as.character(ifelse(x>median(x),1,-1))
  if(length(unique(x))==1)
  {
    p=1
  }else
  {
    p=1-pchisq(survdiff(os~x)$chisq,1)
  }
  p
})
survival.p4=apply(dataset4.gene.expr[total.overlap.genes,LUAD.sample.test4],1,function(x){
  os=Surv(os.data(4)[[1]],os.data(4)[[2]])
  x=as.character(ifelse(x>median(x),1,-1))
  if(length(unique(x))==1)
  {
    p=1
  }else
  {
    p=1-pchisq(survdiff(os~x)$chisq,1)
  }
  p
})
mmpc2 <-MMPC(Surv(os.data(2)[[1]],os.data(2)[[2]]), convert(dataset2.gene.expr[variables1,LUAD.sample.test2]),test = "censIndCR",threshold = 0.2)
res2=mmpc.model(Surv(os.data(2)[[1]],os.data(2)[[2]]),convert(dataset2.gene.expr[variables1,LUAD.sample.test2]) , mmpcObject = mmpc2)

pred.2=predict(res3[[1]],as.data.frame(convert(dataset3.gene.expr[variables1,LUAD.sample.test3])))
